# Supplementary material for: Hyperspectral Imaging of Whole‐Cell Region for Differentiating Cervical Squamous Intraepithelial Lesion Cytology
Source: Cancer Med. 2026 Apr 3;15(4):e71746. doi: 10.1002/cam4.71746 (PMC13052316; doi:10.1002/cam4.71746)
Supplement: Supplementary file 2 — Supplementary Table 1 Hyperspectral intensity data of nine different cell components in each wavelength. [file CAM4-15-e71746-s001.xlsx]

## Sheet: Supplemental table S1
Supplementary Table 1. Hyperspectral intensity data of nine different cell components in each wavelength.
	HSIL																								ASC-H																								SCC
Wave lengs	Whole cell								Nucleus								Cytoplasm								Whole cell								Nucleus								Cytoplasm								Whole cell
	Mean±SD			95%CI					Mean±SD			95%CI					Mean±SD			95%CI					Mean±SD			95%CI					Mean±SD			95%CI					Mean±SD			95%CI					Mean±SD
457	0.12	±	0.03	(	0.11	-	0.14	)	0.09	±	0.03	(	0.08	-	0.10	)	0.16	±	0.03	(	0.15	-	0.17	)	0.11	±	0.04	(	0.10	-	0.12	)	0.09	±	0.03	(	0.07	-	0.10	)	0.15	±	0.04	(	0.13	-	0.17	)	0.09
472	0.19	±	0.03	(	0.18	-	0.21	)	0.17	±	0.02	(	0.16	-	0.18	)	0.22	±	0.03	(	0.21	-	0.23	)	0.17	±	0.05	(	0.15	-	0.20	)	0.16	±	0.03	(	0.15	-	0.17	)	0.21	±	0.03	(	0.19	-	0.23	)	0.16
487	0.24	±	0.03	(	0.23	-	0.26	)	0.21	±	0.02	(	0.21	-	0.22	)	0.28	±	0.03	(	0.27	-	0.30	)	0.21	±	0.06	(	0.18	-	0.24	)	0.19	±	0.03	(	0.17	-	0.21	)	0.26	±	0.04	(	0.24	-	0.28	)	0.20
502	0.20	±	0.03	(	0.19	-	0.22	)	0.16	±	0.02	(	0.15	-	0.17	)	0.26	±	0.03	(	0.25	-	0.27	)	0.17	±	0.06	(	0.15	-	0.19	)	0.14	±	0.03	(	0.12	-	0.16	)	0.24	±	0.05	(	0.21	-	0.26	)	0.16
517	0.19	±	0.04	(	0.17	-	0.20	)	0.14	±	0.02	(	0.13	-	0.14	)	0.25	±	0.03	(	0.24	-	0.27	)	0.16	±	0.06	(	0.14	-	0.17	)	0.12	±	0.04	(	0.10	-	0.14	)	0.23	±	0.06	(	0.20	-	0.26	)	0.15
532	0.27	±	0.04	(	0.25	-	0.29	)	0.22	±	0.02	(	0.21	-	0.23	)	0.34	±	0.04	(	0.32	-	0.35	)	0.25	±	0.07	(	0.21	-	0.28	)	0.21	±	0.04	(	0.19	-	0.23	)	0.32	±	0.06	(	0.28	-	0.35	)	0.23
547	0.32	±	0.04	(	0.30	-	0.33	)	0.27	±	0.02	(	0.26	-	0.27	)	0.38	±	0.04	(	0.36	-	0.40	)	0.29	±	0.08	(	0.25	-	0.33	)	0.25	±	0.03	(	0.24	-	0.27	)	0.36	±	0.06	(	0.33	-	0.39	)	0.27
562	0.27	±	0.04	(	0.25	-	0.29	)	0.22	±	0.03	(	0.21	-	0.23	)	0.34	±	0.04	(	0.32	-	0.35	)	0.25	±	0.07	(	0.22	-	0.28	)	0.21	±	0.03	(	0.20	-	0.23	)	0.32	±	0.05	(	0.30	-	0.35	)	0.23
577	0.24	±	0.04	(	0.22	-	0.26	)	0.19	±	0.03	(	0.18	-	0.21	)	0.31	±	0.04	(	0.29	-	0.33	)	0.22	±	0.06	(	0.20	-	0.25	)	0.18	±	0.03	(	0.17	-	0.20	)	0.30	±	0.05	(	0.27	-	0.33	)	0.20
592	0.28	±	0.04	(	0.26	-	0.30	)	0.24	±	0.04	(	0.22	-	0.25	)	0.34	±	0.04	(	0.32	-	0.35	)	0.25	±	0.07	(	0.22	-	0.28	)	0.22	±	0.03	(	0.21	-	0.24	)	0.32	±	0.05	(	0.29	-	0.34	)	0.24
607	0.35	±	0.04	(	0.33	-	0.36	)	0.31	±	0.03	(	0.30	-	0.33	)	0.39	±	0.04	(	0.37	-	0.41	)	0.33	±	0.08	(	0.28	-	0.37	)	0.31	±	0.03	(	0.30	-	0.33	)	0.39	±	0.05	(	0.36	-	0.41	)	0.31
622	0.24	±	0.03	(	0.23	-	0.25	)	0.20	±	0.02	(	0.20	-	0.21	)	0.29	±	0.04	(	0.27	-	0.30	)	0.22	±	0.06	(	0.19	-	0.25	)	0.20	±	0.02	(	0.19	-	0.21	)	0.28	±	0.04	(	0.26	-	0.30	)	0.21
637	0.10	±	0.03	(	0.09	-	0.12	)	0.06	±	0.02	(	0.06	-	0.07	)	0.16	±	0.04	(	0.14	-	0.17	)	0.10	±	0.04	(	0.08	-	0.11	)	0.06	±	0.02	(	0.05	-	0.07	)	0.15	±	0.05	(	0.13	-	0.18	)	0.09
652	0.08	±	0.04	(	0.07	-	0.10	)	0.04	±	0.02	(	0.03	-	0.05	)	0.15	±	0.05	(	0.13	-	0.17	)	0.08	±	0.05	(	0.07	-	0.09	)	0.03	±	0.02	(	0.02	-	0.05	)	0.14	±	0.06	(	0.12	-	0.17	)	0.06
667	0.16	±	0.05	(	0.14	-	0.19	)	0.11	±	0.04	(	0.09	-	0.12	)	0.24	±	0.06	(	0.21	-	0.26	)	0.15	±	0.06	(	0.13	-	0.17	)	0.10	±	0.04	(	0.08	-	0.12	)	0.23	±	0.07	(	0.20	-	0.26	)	0.12
682	0.35	±	0.06	(	0.32	-	0.37	)	0.30	±	0.05	(	0.27	-	0.32	)	0.41	±	0.06	(	0.39	-	0.44	)	0.33	±	0.09	(	0.28	-	0.37	)	0.29	±	0.05	(	0.26	-	0.31	)	0.41	±	0.07	(	0.37	-	0.44	)	0.28
697	0.59	±	0.06	(	0.56	-	0.62	)	0.55	±	0.06	(	0.53	-	0.57	)	0.64	±	0.06	(	0.62	-	0.67	)	0.55	±	0.13	(	0.48	-	0.63	)	0.54	±	0.05	(	0.51	-	0.57	)	0.63	±	0.06	(	0.60	-	0.66	)	0.51
712	0.70	±	0.05	(	0.68	-	0.72	)	0.67	±	0.05	(	0.65	-	0.69	)	0.74	±	0.05	(	0.72	-	0.76	)	0.66	±	0.15	(	0.56	-	0.75	)	0.66	±	0.05	(	0.63	-	0.69	)	0.73	±	0.06	(	0.69	-	0.76	)	0.62
727	0.78	±	0.05	(	0.76	-	0.81	)	0.76	±	0.04	(	0.74	-	0.78	)	0.81	±	0.05	(	0.80	-	0.83	)	0.73	±	0.17	(	0.62	-	0.84	)	0.74	±	0.05	(	0.72	-	0.77	)	0.79	±	0.05	(	0.77	-	0.82	)	0.71
742	0.67	±	0.04	(	0.65	-	0.69	)	0.64	±	0.03	(	0.63	-	0.66	)	0.70	±	0.04	(	0.69	-	0.72	)	0.62	±	0.15	(	0.52	-	0.71	)	0.62	±	0.04	(	0.60	-	0.64	)	0.68	±	0.04	(	0.66	-	0.70	)	0.61
	SCC-k																								LSIL																								ASC-US
Wave lengs	Whole cell								Nucleus								Cytoplasm								Whole cell								Nucleus								Cytoplasm								Whole cell
	Mean±SD			95%CI					Mean±SD			95%CI					Mean±SD			95%CI					Mean±SD			95%CI					Mean±SD			95%CI					Mean±SD			95%CI					Mean±SD
457	0.11	±	0.00	(	0.10	-	0.12	)	0.07	±	0.01	(	0.05	-	0.09	)	0.13	±	0.02	(	0.08	-	0.18	)	0.16	±	0.04	(	0.14	-	0.18	)	0.09	±	0.02	(	0.08	-	0.10	)	0.18	±	0.04	(	0.16	-	0.19	)	0.13
472	0.12	±	0.01	(	0.09	-	0.15	)	0.09	±	0.01	(	0.06	-	0.11	)	0.14	±	0.02	(	0.09	-	0.19	)	0.21	±	0.03	(	0.19	-	0.23	)	0.16	±	0.02	(	0.15	-	0.17	)	0.23	±	0.03	(	0.21	-	0.24	)	0.20
487	0.14	±	0.01	(	0.11	-	0.17	)	0.10	±	0.02	(	0.06	-	0.14	)	0.16	±	0.02	(	0.10	-	0.22	)	0.27	±	0.04	(	0.25	-	0.29	)	0.20	±	0.02	(	0.19	-	0.21	)	0.29	±	0.04	(	0.27	-	0.31	)	0.25
502	0.11	±	0.01	(	0.09	-	0.13	)	0.07	±	0.01	(	0.04	-	0.10	)	0.13	±	0.02	(	0.09	-	0.18	)	0.25	±	0.05	(	0.23	-	0.28	)	0.15	±	0.03	(	0.14	-	0.17	)	0.28	±	0.04	(	0.26	-	0.30	)	0.22
517	0.12	±	0.01	(	0.10	-	0.13	)	0.07	±	0.01	(	0.05	-	0.10	)	0.14	±	0.02	(	0.09	-	0.19	)	0.25	±	0.05	(	0.22	-	0.28	)	0.14	±	0.03	(	0.13	-	0.15	)	0.28	±	0.05	(	0.26	-	0.31	)	0.21
532	0.21	±	0.01	(	0.18	-	0.23	)	0.16	±	0.01	(	0.15	-	0.18	)	0.23	±	0.02	(	0.18	-	0.28	)	0.34	±	0.05	(	0.31	-	0.37	)	0.23	±	0.02	(	0.22	-	0.24	)	0.37	±	0.05	(	0.35	-	0.40	)	0.30
547	0.28	±	0.00	(	0.27	-	0.30	)	0.24	±	0.01	(	0.22	-	0.25	)	0.31	±	0.02	(	0.26	-	0.36	)	0.38	±	0.05	(	0.36	-	0.41	)	0.27	±	0.02	(	0.26	-	0.28	)	0.42	±	0.04	(	0.40	-	0.44	)	0.34
562	0.28	±	0.01	(	0.25	-	0.30	)	0.22	±	0.01	(	0.20	-	0.24	)	0.31	±	0.02	(	0.26	-	0.35	)	0.33	±	0.05	(	0.31	-	0.36	)	0.22	±	0.02	(	0.21	-	0.24	)	0.37	±	0.04	(	0.35	-	0.39	)	0.30
577	0.29	±	0.01	(	0.27	-	0.31	)	0.23	±	0.01	(	0.21	-	0.25	)	0.33	±	0.02	(	0.29	-	0.37	)	0.30	±	0.05	(	0.28	-	0.33	)	0.20	±	0.02	(	0.18	-	0.21	)	0.34	±	0.04	(	0.31	-	0.36	)	0.27
592	0.34	±	0.00	(	0.33	-	0.35	)	0.28	±	0.01	(	0.25	-	0.30	)	0.37	±	0.03	(	0.31	-	0.44	)	0.32	±	0.05	(	0.30	-	0.35	)	0.24	±	0.03	(	0.22	-	0.25	)	0.35	±	0.04	(	0.33	-	0.37	)	0.30
607	0.40	±	0.02	(	0.35	-	0.45	)	0.35	±	0.01	(	0.31	-	0.38	)	0.43	±	0.02	(	0.37	-	0.48	)	0.39	±	0.05	(	0.37	-	0.42	)	0.32	±	0.03	(	0.31	-	0.33	)	0.42	±	0.04	(	0.39	-	0.44	)	0.36
622	0.30	±	0.03	(	0.23	-	0.38	)	0.25	±	0.02	(	0.21	-	0.29	)	0.34	±	0.04	(	0.24	-	0.43	)	0.29	±	0.04	(	0.27	-	0.31	)	0.21	±	0.02	(	0.20	-	0.21	)	0.31	±	0.04	(	0.29	-	0.33	)	0.26
637	0.19	±	0.04	(	0.08	-	0.29	)	0.13	±	0.02	(	0.07	-	0.18	)	0.22	±	0.05	(	0.09	-	0.35	)	0.17	±	0.04	(	0.15	-	0.19	)	0.07	±	0.01	(	0.06	-	0.08	)	0.20	±	0.04	(	0.18	-	0.22	)	0.14
652	0.21	±	0.05	(	0.08	-	0.33	)	0.15	±	0.03	(	0.07	-	0.22	)	0.25	±	0.06	(	0.09	-	0.40	)	0.16	±	0.05	(	0.14	-	0.19	)	0.05	±	0.02	(	0.04	-	0.06	)	0.20	±	0.05	(	0.17	-	0.22	)	0.13
667	0.30	±	0.04	(	0.21	-	0.40	)	0.25	±	0.02	(	0.21	-	0.29	)	0.34	±	0.05	(	0.22	-	0.46	)	0.25	±	0.06	(	0.21	-	0.28	)	0.12	±	0.03	(	0.10	-	0.14	)	0.29	±	0.06	(	0.26	-	0.31	)	0.21
682	0.46	±	0.02	(	0.40	-	0.53	)	0.42	±	0.01	(	0.40	-	0.45	)	0.50	±	0.03	(	0.42	-	0.57	)	0.42	±	0.07	(	0.38	-	0.45	)	0.31	±	0.05	(	0.29	-	0.33	)	0.45	±	0.06	(	0.42	-	0.48	)	0.38
697	0.66	±	0.01	(	0.65	-	0.68	)	0.63	±	0.01	(	0.62	-	0.64	)	0.69	±	0.02	(	0.65	-	0.72	)	0.64	±	0.07	(	0.60	-	0.68	)	0.56	±	0.05	(	0.53	-	0.58	)	0.67	±	0.06	(	0.64	-	0.70	)	0.61
712	0.72	±	0.00	(	0.71	-	0.72	)	0.69	±	0.01	(	0.66	-	0.71	)	0.74	±	0.02	(	0.69	-	0.78	)	0.74	±	0.07	(	0.70	-	0.77	)	0.67	±	0.05	(	0.65	-	0.70	)	0.76	±	0.06	(	0.73	-	0.79	)	0.71
727	0.76	±	0.01	(	0.73	-	0.79	)	0.73	±	0.02	(	0.68	-	0.79	)	0.78	±	0.03	(	0.72	-	0.84	)	0.81	±	0.06	(	0.78	-	0.84	)	0.76	±	0.04	(	0.73	-	0.78	)	0.83	±	0.06	(	0.80	-	0.86	)	0.78
742	0.64	±	0.01	(	0.62	-	0.66	)	0.61	±	0.02	(	0.57	-	0.65	)	0.66	±	0.02	(	0.61	-	0.72	)	0.70	±	0.05	(	0.67	-	0.72	)	0.64	±	0.03	(	0.62	-	0.65	)	0.71	±	0.05	(	0.69	-	0.74	)	0.68
	NILM-S																								NILM-I																								NILM-P
Wave lengs	Whole cell								Nucleus								Cytoplasm								Whole cell								Nucleus								Cytoplasm								Whole cell
	Mean±SD			95%CI					Mean±SD			95%CI					Mean±SD			95%CI					Mean±SD			95%CI					Mean±SD			95%CI					Mean±SD			95%CI					Mean±SD
457	0.21	±	0.02	(	0.19	-	0.22	)	0.09	±	0.01	(	0.08	-	0.10	)	0.21	±	0.02	(	0.19	-	0.22	)	0.20	±	0.02	(	0.19	-	0.21	)	0.10	±	0.02	(	0.09	-	0.12	)	0.20	±	0.02	(	0.19	-	0.21	)	0.18
472	0.19	±	0.01	(	0.18	-	0.20	)	0.09	±	0.01	(	0.09	-	0.10	)	0.19	±	0.01	(	0.18	-	0.20	)	0.22	±	0.01	(	0.21	-	0.22	)	0.15	±	0.01	(	0.14	-	0.16	)	0.22	±	0.01	(	0.22	-	0.23	)	0.23
487	0.24	±	0.02	(	0.22	-	0.25	)	0.11	±	0.01	(	0.10	-	0.11	)	0.24	±	0.02	(	0.22	-	0.25	)	0.29	±	0.01	(	0.28	-	0.30	)	0.19	±	0.02	(	0.18	-	0.21	)	0.29	±	0.01	(	0.29	-	0.30	)	0.29
502	0.24	±	0.03	(	0.21	-	0.26	)	0.09	±	0.01	(	0.07	-	0.10	)	0.24	±	0.02	(	0.22	-	0.26	)	0.31	±	0.02	(	0.29	-	0.32	)	0.17	±	0.02	(	0.16	-	0.19	)	0.31	±	0.02	(	0.30	-	0.33	)	0.28
517	0.25	±	0.03	(	0.22	-	0.27	)	0.09	±	0.02	(	0.08	-	0.11	)	0.25	±	0.03	(	0.22	-	0.27	)	0.32	±	0.03	(	0.31	-	0.34	)	0.17	±	0.02	(	0.16	-	0.19	)	0.33	±	0.02	(	0.31	-	0.35	)	0.28
532	0.35	±	0.04	(	0.32	-	0.38	)	0.19	±	0.02	(	0.17	-	0.21	)	0.35	±	0.04	(	0.32	-	0.38	)	0.41	±	0.03	(	0.39	-	0.43	)	0.25	±	0.02	(	0.24	-	0.26	)	0.41	±	0.03	(	0.39	-	0.43	)	0.37
547	0.43	±	0.03	(	0.41	-	0.46	)	0.26	±	0.02	(	0.24	-	0.27	)	0.43	±	0.03	(	0.41	-	0.46	)	0.45	±	0.03	(	0.43	-	0.47	)	0.29	±	0.02	(	0.28	-	0.31	)	0.46	±	0.03	(	0.43	-	0.48	)	0.40
562	0.42	±	0.03	(	0.40	-	0.44	)	0.24	±	0.02	(	0.23	-	0.26	)	0.42	±	0.02	(	0.40	-	0.44	)	0.41	±	0.02	(	0.39	-	0.42	)	0.26	±	0.02	(	0.25	-	0.27	)	0.41	±	0.02	(	0.40	-	0.43	)	0.36
577	0.41	±	0.02	(	0.40	-	0.43	)	0.24	±	0.01	(	0.23	-	0.25	)	0.42	±	0.02	(	0.40	-	0.43	)	0.38	±	0.02	(	0.37	-	0.40	)	0.24	±	0.02	(	0.23	-	0.26	)	0.39	±	0.02	(	0.37	-	0.40	)	0.33
592	0.43	±	0.01	(	0.42	-	0.44	)	0.30	±	0.01	(	0.29	-	0.31	)	0.43	±	0.01	(	0.42	-	0.45	)	0.39	±	0.02	(	0.38	-	0.41	)	0.27	±	0.02	(	0.26	-	0.29	)	0.39	±	0.02	(	0.38	-	0.41	)	0.36
607	0.50	±	0.02	(	0.48	-	0.52	)	0.36	±	0.01	(	0.35	-	0.36	)	0.50	±	0.02	(	0.49	-	0.52	)	0.44	±	0.03	(	0.42	-	0.45	)	0.32	±	0.02	(	0.31	-	0.34	)	0.44	±	0.03	(	0.42	-	0.46	)	0.42
622	0.46	±	0.03	(	0.44	-	0.48	)	0.27	±	0.02	(	0.26	-	0.29	)	0.47	±	0.03	(	0.44	-	0.49	)	0.37	±	0.04	(	0.35	-	0.40	)	0.22	±	0.02	(	0.21	-	0.24	)	0.38	±	0.04	(	0.35	-	0.40	)	0.31
637	0.39	±	0.03	(	0.36	-	0.42	)	0.17	±	0.03	(	0.14	-	0.20	)	0.40	±	0.03	(	0.37	-	0.42	)	0.29	±	0.05	(	0.26	-	0.32	)	0.11	±	0.02	(	0.09	-	0.12	)	0.29	±	0.05	(	0.26	-	0.33	)	0.18
652	0.44	±	0.04	(	0.41	-	0.48	)	0.22	±	0.04	(	0.19	-	0.25	)	0.45	±	0.04	(	0.42	-	0.48	)	0.31	±	0.05	(	0.28	-	0.35	)	0.11	±	0.03	(	0.09	-	0.13	)	0.32	±	0.05	(	0.28	-	0.36	)	0.17
667	0.51	±	0.03	(	0.48	-	0.54	)	0.32	±	0.04	(	0.29	-	0.35	)	0.52	±	0.03	(	0.49	-	0.54	)	0.40	±	0.05	(	0.37	-	0.43	)	0.20	±	0.03	(	0.18	-	0.23	)	0.40	±	0.05	(	0.37	-	0.44	)	0.27
682	0.60	±	0.02	(	0.58	-	0.62	)	0.47	±	0.02	(	0.45	-	0.50	)	0.61	±	0.02	(	0.59	-	0.62	)	0.52	±	0.04	(	0.50	-	0.55	)	0.38	±	0.03	(	0.36	-	0.40	)	0.53	±	0.03	(	0.50	-	0.55	)	0.46
697	0.74	±	0.02	(	0.72	-	0.75	)	0.65	±	0.02	(	0.63	-	0.66	)	0.74	±	0.02	(	0.72	-	0.75	)	0.68	±	0.03	(	0.66	-	0.70	)	0.58	±	0.02	(	0.57	-	0.60	)	0.68	±	0.02	(	0.67	-	0.70	)	0.68
712	0.75	±	0.02	(	0.73	-	0.76	)	0.67	±	0.02	(	0.66	-	0.69	)	0.75	±	0.02	(	0.74	-	0.76	)	0.73	±	0.02	(	0.71	-	0.74	)	0.66	±	0.02	(	0.64	-	0.67	)	0.73	±	0.02	(	0.72	-	0.74	)	0.78
727	0.79	±	0.02	(	0.78	-	0.81	)	0.71	±	0.02	(	0.70	-	0.73	)	0.80	±	0.02	(	0.78	-	0.81	)	0.78	±	0.02	(	0.77	-	0.79	)	0.72	±	0.02	(	0.70	-	0.73	)	0.78	±	0.01	(	0.77	-	0.80	)	0.83
742	0.70	±	0.01	(	0.69	-	0.71	)	0.59	±	0.01	(	0.58	-	0.60	)	0.71	±	0.01	(	0.70	-	0.72	)	0.69	±	0.02	(	0.67	-	0.70	)	0.60	±	0.02	(	0.59	-	0.62	)	0.69	±	0.02	(	0.68	-	0.70	)	0.71
Abbreviations: ASC-US: atypical squamous cells of undetermined significance, ASC-H: atypical squamous cells cannot exclude HSIL, CI: confidence interval, HSIL: high grade squamous intraepithelial lesion, LSIL: low grade squamous intraepithelial lesion, NILM: negative for intraepithelial lesion or malignancy, NILM-S: negative for intraepithelial lesion or malignancy- superficial squamous cell, NIL…
[truncated: 23 more columns]
